# Supplementary material for: Efficacy and Effectiveness of SARS-CoV-2 Vaccines: A Systematic Review and Meta-Analysis
Source: Vaccines (Basel). 2022 Feb 23;10(3):350. doi: 10.3390/vaccines10030350 (PMC8948677; doi:10.3390/vaccines10030350)
Supplement: Supplementary file 1 [file vaccines-10-00350-s001.zip]

Archive with 1 entries (1 files):
- vaccines-1569748-supplementary.pdf
